# Supplementary material for: Exonic splice regulation imposes strong selection at synonymous sites
Source: Genome Res. 2018 Oct;28(10):1442–54. doi: 10.1101/gr.233999.117 (PMC6169883; doi:10.1101/gr.233999.117)
Supplement: Supplemental Material [file supp_gr.233999.117_Supplemental_Code.zip]

Archive with 41 entries (40 files):
- bedtools_games.py
- conservation.py
- convert_region_to_CDS.py
- degenerate_SFS.py
- ensembl_ops.py
- get_core_and_flank_files.py
- housekeeping.py
- INSIGHT.py
- Keightley.py
- Keightley_manual.py
- Keightley_stability.py
- LICENSE
- mDFEest_input.py
- my_stats.py
- norm_ds_with_new_controls.py
- nucleotide_comp.py
- pick_control_sites.py
- README.md
- read_and_write.py
- shuffle_hits_and_controls.py
- __MACOSX/
- __MACOSX/._bedtools_games.py
- __MACOSX/._conservation.py
- __MACOSX/._convert_region_to_CDS.py
- __MACOSX/._degenerate_SFS.py
- __MACOSX/._ensembl_ops.py
- __MACOSX/._get_core_and_flank_files.py
- __MACOSX/._housekeeping.py
- __MACOSX/._INSIGHT.py
- __MACOSX/._Keightley.py
- __MACOSX/._Keightley_manual.py
- __MACOSX/._Keightley_stability.py
- __MACOSX/._LICENSE
- __MACOSX/._mDFEest_input.py
- __MACOSX/._my_stats.py
- __MACOSX/._norm_ds_with_new_controls.py
- __MACOSX/._nucleotide_comp.py
- __MACOSX/._pick_control_sites.py
- __MACOSX/._README.md
- __MACOSX/._read_and_write.py
- __MACOSX/._shuffle_hits_and_controls.py
