# Supplementary material for: Exonic splice regulation imposes strong selection at synonymous sites
Source: Genome Res. 2018 Oct;28(10):1442–54. doi: 10.1101/gr.233999.117 (PMC6169883; doi:10.1101/gr.233999.117)
Supplement: Supplemental Material [file supp_gr.233999.117_Supplemental_Code.zip › bedtools_games.py]

'''
Author: Rosina Savisaar.
Contains functions and classes for operations on sequence coordinates.
Many functions wrap bedtools or bedops, others are all Python.
'''

from Bio.Alphabet import IUPAC
from Bio.Seq import Seq
import csv
##from goatools import obo_parser
from housekeeping import flatten, print_elements, make_dir, remove_file, run_process
import itertools
import multiprocessing as mp
from operator import itemgetter
import os
import my_stats as ms
import nucleotide_comp as nc
import numpy as np
import pandas
from pyfaidx import Fasta
import random
import re
import read_and_write as rw
import statistics
import sys
import time

class Feature_Set(object):

    '''
    An instance of a Feature_Set object corresponds to a particular genome sequence
    and associated annotations. One can define a dataset (a particular set
    of transcript isoforms) and perform operations on that dataset.
    '''

    def __init__(self, input_file, genome):
        '''
        Initiate a Feature_Set.
        The input file should be an Ensembl GTF.
        Genomes: hg38, hg37, mm10.
        '''
        self.features_file_name = input_file
        self.current_dir = os.getcwd()
        self.features_file_name_full = "{0}/{1}".format(self.current_dir,input_file)
        self.gene_pattern = re.compile("ENS\w*G\d+")
        self.transcript_pattern = re.compile("ENS\w*T\d+")
        self.genome = genome
        self.gene_name_pattern = re.compile("(?<=gene_name \")[\w\d\-\.\(\)\/]*(?=\")")

    def add_dataset(self,new_dataset_name,new_features_file_name,new_input_list = None, force_new = False):
        '''
        Read in a new dataset and merge it with the current dataset.
        '''
        temp_fs = Feature_Set(new_features_file_name, self.genome)
        # unless if force_new is True,
        # check if the new dataset has already been stored
        # only create it anew if it hasn't been
        if force_new:
            temp_fs.create_dataset(new_dataset_name,input_list = new_input_list)
        else:
            try:
                temp_fs.set_dataset(new_dataset_name,new_input_list, verbose = False) 
            except FileNotFoundError:
                temp_fs.create_dataset(new_dataset_name,input_list = new_input_list)
        self.names.extend(temp_fs.names)
        self.features.extend(temp_fs.features)
        self.dataset = "{0}_{1}".format(self.dataset,temp_fs.dataset)
        self.dataset_components.extend([temp_fs.dataset for i in temp_fs.names])
        print("The data from the dataset {0} has been added to the current dataset.".format(new_dataset_name))

    def add_families(self, families):
        '''
        Read in information on paralogous families. If families information is already associated to the current dataset,
        merge the old and new sets of family information.
        '''
        #to make sure that in case of merging, the new family IDs don't overwrite the old ones.
        try:
            current_max = len(self.families.keys())
        except AttributeError:
            current_max = 0
            self.families = {}
        for i in range(len(families)):
            self.families[i+current_max] = families[i]

    def alternative_splicing(self, gene_name_dict, CDS):
        '''
        For all the transcripts in the dataset, determine whether the gene that they are associated to is alternatively spliced
        (according to Ensembl transcript isoforms).
        '''
        results = {}
        #loop over genes
        for name in gene_name_dict:
            previous_coords = []
            found = False
            alt = False
            #loop over transcript isoforms
            for trans in gene_name_dict[name]:
                current_CDS = CDS[trans[4]]
                current_CDS
                if current_CDS:
                    found = True
                    #feature start and end coordinates
                    current_coords = [(i[0][2], i[0][3]) for i in current_CDS]
                    if previous_coords:
                        if current_coords != previous_coords:
                            alt = True
                            break
                    previous_coords = current_coords.copy()
            if not found:
                results[name] = None
            elif alt:
                results[name] = 1
            else:
                results[name] = 0
        return(results)

    def average_over_families(self, input_dict, remove_empty = False, use_nan = False):
        '''
        Given a dictionary with transcrpt identifiers as keys and ints/floats
        as values, take the mean of the values within each family and replace the
        individual members with a single element for the family. Don't modify elements where
        the transcript is not in a family.
        remove_empty: don't report families if none of the members appear in the input dictionary
        '''
        try:
            #make a flat version of the families and move all elements that don't
            #belong to families to new output dictionary
            flat_families = flatten(self.families.values())
            output_dict = {}
            for i in input_dict:
                if i not in flat_families:
                    output_dict[i] = input_dict[i]
            #for each family, grab the associated elements, average the values
            #and move to output dictionary
            for i in range(len(self.families)):
                family_name = "Family{0}".format(i)
                family_values = []
                for j in self.families[i]:
                    try:
                        family_values.append(input_dict[j])
                    except KeyError:
                        pass
                family_values = np.array(family_values)               
                family_values = [k for k in family_values if k != None]
                if family_values:
                    output_dict[family_name] = np.mean(family_values)
                else:
                    if not remove_empty:
                        if use_nan:
                            output_dict[family_name] = np.nan
                        else:
                            output_dict[family_name] = None
            return(output_dict)
        except AttributeError:
            print("No families associated to dataset!")
            raise AttributeError

    def average_over_families_2d(self, input_dict, remove_nans = False, nan_for_None = False, require_a_member = True, remove_empty = False):
        '''
        Similar to average_over_families but the values in the input dictionaries are lists rather than scalars.
        remove_nans: ignore nans when averaging within a family
        nan_for_None: if not remove_empty and no values are present for a given family, report the family
        value as nan rather than None
        require_a_member: crash if no family members are present (because that is suspicious)
        '''
        if input_dict == {}:
            return(input_dict)
        try:
            flat_families = flatten(self.families.values())
            output_dict = {}
            for i in input_dict:
                if i not in flat_families:
                    output_dict[i] = input_dict[i]
            #this is in case you need it with nans
                    #you're using i because you're taking the row length from the last item you saw
            row_length = len(input_dict[i])
            found_something = False
            for i in range(len(self.families)):
                family_name = "Family{0}".format(i)
                family_values = []
                for j in self.families[i]:
                    try:
                        family_values.append(input_dict[j])
                    except KeyError:
                        pass                
                if family_values:
                    found_something = True
                    family_values = np.array(family_values)
                    #take a column mean
                    if not remove_nans:
                        output_dict[family_name] = np.mean(family_values, axis = 0)
                    else:
                        output_dict[family_name] = np.nanmean(family_values, axis = 0)
                else:
                    if not remove_empty:                        
                        if not nan_for_None:
                            output_dict[family_name] = None
                        else:
                            output_dict[family_name] = np.array([np.nan for i in range(row_length)])
            if not found_something:
                print("Nothing!")
                if require_a_member:
                    print("None of the observations belong to families!")
                    raise Exception
            return(output_dict)
        except AttributeError:
            print("No families associated to dataset!")
            raise AttributeError
       
    def bin_values(self, values_dict, bin_number, labels):
        '''
        Given a dictionary of key-value pairs, divide the values into
        bin_number bins, labelling the bins with labels.
        Return 1) a dictionary that tells you which keys belong to which bins
        2) information on bin boundaries from pandas
        '''
        values = [[key, value] for key, value in values_dict.items()]
        names = [i[0] for i in values]
        values = [i[1] for i in values]
        indices, bins = pandas.qcut(values, bin_number, labels = labels, retbins = True)
        output_dict = {}
        for i in labels:
            output_dict[i] = []
        for i,j in enumerate(names):
            output_dict[indices[i]].append(j)
        np.set_printoptions(suppress = True)
        return(output_dict, bins)

    def convert_between_ENST_and_ENSG(self, identifier, gene_name_dict, dest, families = False):
        '''
        Convert between gene and transcript identifiers.
        '''
        #if destination is ENST, expect a gene_name_dict, otherwise expects transcripts
        if families:
            if identifier[:6] == "Family":
                return(identifier)
        if dest == "ENST":
            if gene_name_dict[identifier][0][:3] != "ENS":
                print("If dest is ENST, input gene_name_dict!")
                raise Exception
            curr_trans = gene_name_dict[identifier]
            if len(curr_trans) > 1:
                print("The identifier {0} corresponds to more than 1 transcript ID!".format(identifier))
                raise Exception
            else:
                return(curr_trans[0])
        elif dest == "ENSG":
            if gene_name_dict[identifier][0][:3] == "ENS":
                print("If dest is ENSG, input transcripts dictionary!")
                raise Exception
            return(gene_name_dict[identifier][5])
        else:
            print("Invalid destination! Valid destinations are \"ENST\" and \"ENSG\"!")
            raise Exception             

    def convert_families_to_ENST(self, families, transcripts):
        '''
        Given a set of families specified using gene identifiers, convert them to gene identifiers.
        '''
        #list of ENST identifiers
        keys_list = list(transcripts.keys())
        found_counter = 0
        #loop over families
        for i in range(len(families)):
            #loop over the genes in a family
            for j in range(len(families[i])):
                counter = 0
                found = False
                #loop through all of the transcript identifiers and check whether they correspond
                #to the current gene
                while not found and counter < len(keys_list):
                    if transcripts[keys_list[counter]][5] == families[i][j]:
                        families[i][j] = keys_list[counter]
                        found = True
                        found_counter = found_counter + 1
                    counter = counter + 1
        if len(flatten(families)) != found_counter:
            print("Family identifiers could not be converted!")
            sys.exit()
        return(families)

    def convert_to_absolute_coordinates(self, feature, position, bed_input = False):
        '''
        Given a feature (1-based) and a relative position within the feature (0-based), convert that to
        absolute feature coordinates.
        '''
        if bed_input:
            strand_col = 5
            start_col = 1
            end_col = 2
            shift = 0
            for pos, line in enumerate(bed_input):
                bed_input[pos][start_col] = int(line[start_col])
                bed_input[pos][end_col] = int(line[start_col])
        else:
            strand_col = 6
            start_col = 2
            end_col = 3
            shift = 1
        feature_length = self.get_lengths({"foo": feature})["foo"]
        if feature[0][strand_col] == "+":
            pass
        elif feature[0][strand_col] == "-":
            position = feature_length - position - shift
        else:
            print("Invalid strand information!")
            raise Exception
        cum_length = 0
        #loop over the exons or whatever
        for elem in feature:
            #keep track of the cumulative length of all the exons you've seen
            new_cum_length = cum_length + (elem[end_col] - elem[start_col] + shift)
            #if the cumulative length is greater than position,
            #it must be within that exon
            if new_cum_length > position:
                return(elem[start_col] + (position - cum_length))
            cum_length = new_cum_length
        print("Position doesn't map to feature!")
        raise Exception

    def create_dataset(self, dataset_name, split_size = 100 * 1024 * 1024, input_list = None, filter_trans = True, input_type = None):
        '''
        Given a list of transcript identifiers in input_list, read in relevant genome features.
        '''
        #if you set input_type to "gene", it'll expect gene identifiers in the input_list and get all corresponding transcripts
        if input_type == None:
            input_type = "transcript"
        #I stole the outline of this chunk of code from http://aamirhussain.com/2013/10/02/parsing-large-csv-files-in-python/
        if filter_trans:
            if input_list:
                self.names = input_list
            else:
                try:
                    self.names = rw.read_names("{0}_folder/{0}_trans_identifiers_wo_low_omega.txt".format(dataset_name))
                except FileNotFoundError:
                    print("No transcript identifiers associated to dataset {0}!".format(dataset_name))
        else:
            self.names = "foo"
        file_size = os.path.getsize(self.features_file_name)
        pool = mp.Pool(int(os.cpu_count()/2))
        results = []
        #you go over your file, chunk by chunk
        #at each chunk, you create a process to filter that chunk and add it to the pool
        with open(self.features_file_name) as features_file:
            #this is to skip the comment lines in the beginning
            for i in range(5):
                features_file.readline()
            cursor = features_file.tell()
            for chunk in range((file_size // split_size) + 1):
                if cursor + split_size > file_size:
                    end = file_size
                else:
                    end = cursor + split_size
                features_file.seek(end)
                #this is to ensure that each chunk ends with a full line
                features_file.readline()
                end = features_file.tell()
                process = pool.apply_async(filter_features, args=[self.features_file_name, self.names, cursor, end, self.gene_pattern, self.transcript_pattern, self.gene_name_pattern, filter_trans, input_type])
                results.append(process)
                cursor = end
        pool.close()
        pool.join()
        output_file_name = "{0}_{1}_dataset_features.bed".format(self.features_file_name[:-4],dataset_name)
        output_file = open(output_file_name, "w")
        output_writer = csv.writer(output_file, delimiter = "\t")
        output_writer.writerow(["# Lines corresponding to {0} in {1}.".format(dataset_name,self.features_file_name)])
        self.features = []
        names = []
        for i in results:
            process_file_result = i.get()
            for j in process_file_result:
                output_writer.writerow(j)
                self.features.append(j)
                names.append(j[4])
        output_file.close()
        self.dataset_file_name = output_file_name
        self.dataset_file_name_full = "{0}/{1}".format(self.current_dir,output_file_name)
        self.dataset = dataset_name
        if (not filter_trans) or (input_type == "gene"):
            names = list(set(names))
            self.names = names
            make_dir("{0}_folder".format(self.dataset))
            names_file = open("{0}_folder/{0}_trans_identifiers_wo_low_omega.txt".format(self.dataset), "w")
            for i in self.names:
                names_file.write("{0}\n".format(i))
            names_file.close()
        self.dataset_components = [self.dataset for i in self.names]
        print("Created dataset {0}.".format(dataset_name))

    def distance_to_nearest_junction(self, CDS, exons, stop_codons, position, sequence = None, verbose = False):
        '''
        Given a position in the CDS, return the distance to the nearest splice junction.
        If the CDS sequence is given, pick all the positions in the CDS that have the same
        nucleotide, calculate their distance to the nearest junction and use the resulting
        empirical distribtuion to calculate an empirical p-value.
        '''
        #this is just to make it compatible with the format of a CDS feature
        if stop_codons:
            stop_codons = [[i, 0] for i in stop_codons]
        CDS.extend(stop_codons)
        if CDS[0][0][7] == "-":
            CDS.reverse()
        #in a separate function so you could use the same function in the simulations
        min_dist = self.distance_to_nearest_junction_core(CDS, exons, position, verbose = verbose)
        if not sequence:
            return(min_dist)
        #all the positions that have the same nucleotide but are not the focal position itself
        base_pos = [pos for pos, i in enumerate(sequence) if (i == sequence[position]) and (pos != position)]
        #get simulant distances
        sim_dists = []
        for sim_pos in base_pos:
            current_sim_dist = self.distance_to_nearest_junction_core(CDS, exons, sim_pos, verbose = False)
            sim_dists.append(current_sim_dist)
        #get p-value
        p = ms.calc_eff_p(min_dist, sim_dists, greater = False)
        return(min_dist, p)
    
    def distance_to_nearest_junction_core(self, CDS, exons, position, verbose = False):
        '''
        Core for distance_to_nearest_junction.
        '''
        position = self.convert_to_absolute_coordinates([i[0] for i in CDS], position)
        for pos, exon in enumerate(exons):
            #if position is within the current exon
            if (position >= exon[2]) and (position <= exon[3]):
                #get distance to either flanking exon-exon junction and return the distance
                #that is smaller
                dist = [position - exon[2], exon[3] - position]
                if pos == 0:
                    return(dist[1])
                elif pos == (len(exons) - 1):
                    return(dist[0])
                return(min(dist))
        print("Can't match to junction!")
        raise Exception

    def distance_to_TSS(self, CDS, transcripts):
        '''
        For a set of trannscripts, calculate distance between ATG and TSS.
        '''
        distance_dict = {}
        for name in self.names:
            if transcripts[name][6] == "+":
                distance_dict[name] = CDS[name][0][0][2] - transcripts[name][2]
            elif transcripts[name][6] == "-":
                distance_dict[name] = transcripts[name][3] - CDS[name][0][0][3]
        return(distance_dict)

    def get_CDS(self):
        '''
        Parse all CDS features relevant to your data set.
        '''
        CDS_dict = {}
        stop_codon_dict = self.get_stop_codons()
        for i in self.names:
            CDS_dict[i] = []
        for i in self.features:
            if i[1] == "CDS":
                CDS_dict[i[4]].append(i)
        for i in CDS_dict:
            if CDS_dict[i]:
                current_stop_coords = stop_codon_dict[i]
                current_stop_coords_loc_only = [[j[2],j[3]] for j in current_stop_coords]
                #this is necessary because if a stop is interrupted by an intron, Ensembl records the first part of the stop both
                #as a CDS feature and as a stop feature
                CDS_dict[i] = [j for j in CDS_dict[i] if [j[2], j[3]] not in current_stop_coords_loc_only]               
                #sort exons. Do it in reverse for the antisense strand.
                if CDS_dict[i][0][6] == "+":
                    CDS_dict[i] = sort_coords(CDS_dict[i],2)
                elif CDS_dict[i][0][6] == "-":
                    CDS_dict[i] = sort_coords(CDS_dict[i],3, reverse = True)                   
                #+1 because the coordinates are in base-1
                lengths = [j[3] - j[2] + 1 for j in CDS_dict[i]]
                #determine the phase of each exon
                cumul_lengths = [sum(lengths[0:j]) for j in range(0, len(CDS_dict[i]))]
                phases = [j%3 for j in cumul_lengths]
                CDS_dict[i] = [[CDS_dict[i][j], phases[j]] for j in range(len(phases))]
        return(CDS_dict)

    def get_CDS_gene_ratio(self, CDS, transcripts, UTRs):
        '''
        For a set of transcripts, calculate the ratio of coding sequence to total transcript length (without UTRs).
        '''
        ratios = {}
        CDS_lengths = self.get_lengths(CDS, CDS = True)
        transcript_lengths = self.get_lengths(transcripts, CDS = False)
        for trans in self.names:
            if len(CDS[trans]) == 0 or trans not in transcripts:
                ratios[trans] = None
            else:
                current_CDS_length = CDS_lengths[trans]
                current_transcript_length = transcript_lengths[trans]
                #calculate UTR lengths so you could subtract them from the total transcript length
                if trans in UTRs:
                    sum_utr = sum([i[3] - i[2] + 1 for i in UTRs[trans][5]])
                    sum_utr = sum_utr + sum([i[3] - i[2] + 1 for i in UTRs[trans][3]])
                else:
                    sum_utr = 0
                ratios[trans] = current_CDS_length/(current_transcript_length - sum_utr)
        return(ratios)

    def get_const_exons(self, gene_name_dict, CDS):
        '''
        Given a set of CDSs, only keep ones that are constitutively spliced (= present in all annotated isoforms).
        '''
        results = {}
        for name in gene_name_dict:
            all_trans = [CDS[i[4]] for i in gene_name_dict[name] if len(CDS[i[4]]) > 0]
            flat_exons = flatten(all_trans)
            #the coordinates of all the exons in any of the transcripts
            flat_exon_coords = [(i[0][0], i[0][2], i[0][3]) for i in flat_exons]
            trans_number = len(all_trans)
            #only keep exons whose number in the flat list of exon coordinates is the same
            #as the transcript number (meaning they occur once in every transcript)
            const_exons = [flat_exons[i] for i in range(len(flat_exons)) if flat_exon_coords.count(flat_exon_coords[i]) == trans_number]
            for trans in gene_name_dict[name]:
                current_trans = trans[4]
                results[current_trans] = [i for i in CDS[current_trans] if i in const_exons]
        return(results)

    def get_exon_beginnings(self, exons, CDS, file_prefix = None, write_to_fasta = False):
        '''
        Get the 5' most 69 bp of each exon.
        '''
        #filter out genes with fewer than three exons
        ids_to_keep = []
        for i in exons:
            if len(exons[i]) >= 3:
                ids_to_keep.append(i)
        for i in list(exons.keys()):
            if i not in ids_to_keep:
                del exons[i]
            else:
                #only leave internal exons
                exons[i] = exons[i][1:-1]
                #remove exons that are too short to get 69 + 69 + 4 bp
                exons[i] = [j for j in exons[i] if (j[3] - j[2] + 1) >= 142]
        records_to_keep = []
        counter = 0
        for i in CDS.keys():
            if counter % 1000 == 0:
                print(counter)
            counter = counter + 1
            if i in exons.keys():
                exon_coords = [(j[2], j[3]) for j in exons[i]]
                #this is to get rid of exons that are only partially coding
                CDS[i] = [j for j in CDS[i] if (j[0][2], j[0][3]) in exon_coords]
                #trim remaining exons so that they would be in phase
                CDS[i] = [trim_sequence_coords(j[0], j[1]) for j in CDS[i]]
                if CDS[i]:
                    if CDS[i][0][6] == "+":
                        #also transform to BED
                        records = [[j[0], j[2] - 1, j[2] + 69 - 1, j[4], "100", j[6]] for j in CDS[i]]
                    else:
                        records = [[j[0], j[3] - 69, j[3], j[4], "100", j[6]] for j in CDS[i]]
                    records_to_keep.extend(records)
        if not file_prefix:
            return(records_to_keep)
        else:
            rw.write_to_csv(records_to_keep, "{0}_uf_filt69.bed".format(file_prefix), "\t")
            if write_to_fasta:
                fasta_from_intervals("{0}_uf_filt69.bed".format(file_prefix), "{0}_uf_filt69.fasta".format(file_prefix), self.genome, force_strand = True)
        
    def get_exon_cores_and_flanks(self, exons, CDS, file_prefix = None, write_to_fasta = False):
        '''
        Get the 5' most and 3' most 69 bp of each exon.
        '''
        #filter out genes with fewer than three exons
        ids_to_keep = []
        for i in exons:
            if len(exons[i]) >= 3:
                ids_to_keep.append(i)
        for i in list(exons.keys()):
            if i not in ids_to_keep:
                del exons[i]
            else:
                #only leave internal exons
                exons[i] = exons[i][1:-1]
                #remove exons that are too short to get 3*69 + 4 bp
                exons[i] = [j for j in exons[i] if (j[3] - j[2] + 1) >= 211]
        records_to_keep_uf = []
        records_to_keep_c = []
        records_to_keep_df = []
        counter = 0
        for i in CDS.keys():
            if counter % 1000 == 0:
                print(counter)
            counter = counter + 1
            if i in exons.keys():
                exon_coords = [(j[2], j[3]) for j in exons[i]]
                #this is to get rid of exons that are only partially coding
                CDS[i] = [j for j in CDS[i] if (j[0][2], j[0][3]) in exon_coords]
                #trim remaining exons so that they would be in phase
                CDS[i] = [trim_sequence_coords(j[0], j[1]) for j in CDS[i]]
                if CDS[i]:
                    if CDS[i][0][6] == "+":
                        #also transform to BED
                        uf_records = [[j[0], j[2] - 1, j[2] + 69 - 1, j[4], "100", j[6]] for j in CDS[i]]
                        df_records = [[j[0], j[3] - 69, j[3], j[4], "100", j[6]] for j in CDS[i]]
                        remainder = [(df_records[j][1] - uf_records[j][2] - 69)/2 for j in range(len(CDS[i]))]
                        shift = [uf_records[j][2] + remainder[j] if remainder[j]%3 == 0 else uf_records[j][2] + ((remainder[j]//3) * 3) + 3 for j in range(len(CDS[i]))]
                    else:
                        uf_records = [[j[0], j[3] - 69, j[3], j[4], "100", j[6]] for j in CDS[i]]
                        df_records = [[j[0], j[2] - 1, j[2] + 69 - 1, j[4], "100", j[6]] for j in CDS[i]]
                        remainder = [(uf_records[j][1] - df_records[j][2] - 69)/2 for j in range(len(CDS[i]))]
                        shift = [df_records[j][2] + remainder[j] if remainder[j]%3 == 0 else df_records[j][2] + ((remainder[j]//3) * 3) + 3 for j in range(len(CDS[i]))]
                    c_records = [[CDS[i][j][0], int(shift[j]), int(shift[j] + 69), CDS[i][j][4], "100", CDS[i][j][6]] for j in range(len(CDS[i]))]                    
                    records_to_keep_uf.extend(uf_records)
                    records_to_keep_c.extend(c_records)
                    records_to_keep_df.extend(df_records)
        if not file_prefix:
            return({"upstream": records_to_keep_uf, "core": records_to_keep_c, "downstream": records_to_keep_df})
        else:
            rw.write_to_csv(records_to_keep_uf, "{0}_uf.bed".format(file_prefix), "\t")
            rw.write_to_csv(records_to_keep_df, "{0}_df.bed".format(file_prefix), "\t")
            rw.write_to_csv(records_to_keep_c, "{0}_c.bed".format(file_prefix), "\t")
            if write_to_fasta:
                fasta_from_intervals("{0}_uf.bed".format(file_prefix), "{0}_uf.fasta".format(file_prefix), self.genome, force_strand = True)
                fasta_from_intervals("{0}_df.bed".format(file_prefix), "{0}_df.fasta".format(file_prefix), self.genome, force_strand = True)
                fasta_from_intervals("{0}_c.bed".format(file_prefix), "{0}_c.fasta".format(file_prefix), self.genome, force_strand = True)

    def get_exons_coding(self, exons, CDS):
        '''
        Given a set of exons, only leave ones that are fully coding.
        '''
        #filter out genes with fewer than three exons
        ids_to_keep = []
        for i in exons:
            if len(exons[i]) >= 3:
                ids_to_keep.append(i)
        for i in list(exons.keys()):
            if i not in ids_to_keep:
                del exons[i]
            else:
                #only leave internal exons
                exons[i] = exons[i][1:-1]
        counter = 0
        to_keep = {}
        for i in CDS.keys():
            if counter % 1000 == 0:
                print(counter)
            counter = counter + 1
            if i in exons.keys():
                exon_coords = [(j[2], j[3]) for j in exons[i]]
                #this is to get rid of exons that are only partially coding
                CDS[i] = [j for j in CDS[i] if (j[0][2], j[0][3]) in exon_coords]
                #trim remaining exons so that they would be in phase
                CDS[i] = [trim_sequence_coords(j[0], j[1]) for j in CDS[i]]
                to_keep[i] = CDS[i]
        return(to_keep)

    def get_exon_numbers(self, exons):
        '''
        For a set of transcripts, return how many exons each one has.
        '''
        exon_number_dict = {}
        for i in exons:
            if len(exons[i]) > 0:
                exon_number_dict[i] = len(exons[i])
            else:
                exon_number_dict[i] = None
        return(exon_number_dict)

    def get_exon_ranks(self, exons, reverse = False, limit = None):
        '''
        For a set of exons, determine the rank of each one.
        Return a dictionary with ranks as keys and corresponding
        exons as values.
        '''
        ranks_dict = {}
        #if you don't want to consider any ranks beyond a certain maximal rank
        if limit:
            max_rank = limit
        else:
            exon_numbers = [len(i) for i in exons]
            max_rank = max(exon_numbers) - 1
        if reverse:
            [exons[i].reverse() for i in exons]
        for rank in range(max_rank):
            ranks_dict[rank] = [exons[i][rank] for i in exons if len(exons[i]) > rank]
        return(ranks_dict)

    def get_exons(self):
        '''
        Get all the exon features for your data set.
        '''
        exons_dict = {}
        for i in self.names:
            exons_dict[i] = []
        for i in self.features:
            if i[1] == "exon":
                exons_dict[i[4]].append(i)
        #for transcripts on the antisense strand, store exons in reverse order
        for i in self.names:
            if exons_dict[i]:
                if exons_dict[i][0][6] == "+":
                    exons_dict[i] = sort_coords(exons_dict[i], 2)
                elif exons_dict[i][0][6] == "-":
                    exons_dict[i] = sort_coords(exons_dict[i], 3, reverse = True)                    
        return(exons_dict)

    def get_exon_sizes_by_rank(self, exons, rank):
        '''
        For a set of transcripts, get the length of the rankth exon of each one.
        '''
        exon_sizes = {}
        for i in self.names:
            #if this transcript doesn't have an exon of that rank
            if len(exons[i]) <= rank:
                exon_sizes[i] = None
            else:
                if exons[i][0][6] == "+":
                    current_coords = sort_coords(exons[i], 2, reverse = False)
                elif exons[i][0][6] == "-":
                    current_coords = sort_coords(exons[i], 3, reverse = True)
                else:
                    print("Invalid strand information.")
                exon_sizes[i] = current_coords[rank][3] - current_coords[rank][2] + 1
        return(exon_sizes)

    def get_family_from_id(self,name):
        '''
        Given a transcript ID, determine what family it belongs to. If it doesn't belong to any,
        return None.
        '''
        for family, ids in self.families.items():
            if name in ids:
                return(family)
        return(None)

    def get_flanking_intron_sizes(self, exons):
        '''
        For a set of exons, determine the sizes of the flanking introns.
        '''
        intron_sizes = {}
        for i in self.names:
            #single-exon genes have no introns
            if len(exons[i]) < 2:
                intron_sizes[i] = None
            else:
                intron_sizes[i] = {}
                if exons[i][0][6] == "+":
                    current_intron_sizes = [exons[i][j+1][2] - exons[i][j][3] - 1 for j in range(len(exons[i]) - 1)]
                elif exons[i][0][6] == "-":
                    current_intron_sizes = [exons[i][j][2] - exons[i][j+1][3] - 1 for j in range(len(exons[i]) - 1)]
                #sanity check
                if len([k for k in current_intron_sizes if k < 1]) != 0:
                    print("Returned negative intron size!")
                    sys.exit()
                #the upstream and downstream flanking introns are the same, except that you set either the first or the last one to None
                intron_sizes[i]["upstream"] = [None]
                intron_sizes[i]["upstream"].extend(current_intron_sizes)
                intron_sizes[i]["downstream"] = current_intron_sizes
                intron_sizes[i]["downstream"].append(None)
        return(intron_sizes)

    def get_gene_name_dict(self, transcripts):
        '''
        Given a set of transcripts, return a dictionary that associates gene IDs to corresponding transcript IDs.
        '''
        gene_name_dict = {}
        transcripts = list(transcripts.values())
        for i in transcripts:
            if i[5] in gene_name_dict.keys():
                #add to existing entry
                gene_name_dict[i[5]].append(i[4])
            else:
                #create new entry
                gene_name_dict[i[5]] = [i[4]]
        return(gene_name_dict)

    def get_intron_densities(self, exons, CDS):
        '''
        For a set of transcripts, calculate intron density (number of introns per bp of CDS).
        '''
        intron_densities = {}
        for i in self.names:
            if not exons[i] or not CDS[i]:
                intron_densities[i] = None
            else:
                #intron number = exon_number - 1
                current_intron_number = len(exons[i]) - 1
                current_CDS_lengths = [j[0][3] - j[0][2] + 1 for j in CDS[i]]
                current_CDS_length = sum(current_CDS_lengths)
                intron_densities[i] = current_intron_number/current_CDS_length
        return(intron_densities)

    def get_introns(self):
        '''
        Get all intron features correpsonding to current data set.
        '''
        introns_dict = {}
        for i in self.names:
            introns_dict[i] = []
        for i in self.features:
            if i[1] == "intron":
                introns_dict[i[4]].append(i)
        for i in self.names:
            if introns_dict[i]:
                if introns_dict[i][0][6] == "+":
                    introns_dict[i] = sort_coords(introns_dict[i], 2)
                elif introns_dict[i][0][6] == "-":
                    introns_dict[i] = sort_coords(introns_dict[i], 3, reverse = True)                    
        return(introns_dict)

    def get_introns_from_coords(self, exons, upstream = None, downstream = None):
        '''
        Infer intron coordinates from a set of exon coordinates.
        With the upstream and downstream options, you can only get the specified
        number of basepairs in the intron (either immediately downstream
        or upstream from an exon) rather than getting the whole exon.
        '''
        if upstream and downstream:
            print("You cannot restrict both the upstream and downstream distance to the exon!")
            raise Exception
        introns = {}
        for trans in exons:
            upstream_local = upstream
            downstream_local = downstream
            introns[trans] = []
            #if the transcript is on the antisense strand, downstream becomes upstream
            #and the other way around
            if exons[trans][0][6] == "-":
                upstream_local = downstream
                downstream_local = upstream
            if len(exons[trans]) > 1:
                if exons[trans][0][2] > exons[trans][1][2]:
                    exons[trans] = [i for i in reversed(exons[trans])]
            #determine the intron start and end coordinates
            starts = [i[3] + 1 for i in exons[trans][:-1]]
            ends = [i[2] - 1 for i in exons[trans][1:]]
            #trim coordinates if necessary
            if upstream_local:
                starts = [i - upstream_local + 1 for i in ends]
            if downstream_local:
                ends = [i + downstream_local - 1 for i in starts]
            coords = zip(starts, ends)
            template = exons[trans][0]
            #format intron coordinates
            for coord in coords:
                current_intron = template.copy()
                current_intron[1] = "intron"
                current_intron[2] = coord[0]
                current_intron[3] = coord[1]
                introns[trans].append(current_intron)
        return(introns)

    def get_lengths(self, feature, CDS = False):
        '''
        For genomic features associated to a set of transcripts, get the
        total length of the features associated to each transcript.
        '''
        lengths_dict = {}
        if not CDS:
            #this is in case it's, for instance, a transcript feature where the values are lists
            #rather than lists of lists
            if type(feature[list(feature.keys())[0]][0]) != list:
                feature = {i:[feature[i]] for i in feature}
            for i in feature:
                length = 0
                for j in feature[i]:
                    length = length + int(j[3]) - int(j[2]) + 1
                lengths_dict[i] = length
        else:
            for i in feature:
                length = 0
                for j in feature[i]:
                    length = length + int(j[0][3]) - int(j[0][2]) + 1
                #this is to include the stop as well
                length = length + 3
                lengths_dict[i] = length
        return(lengths_dict)

    def get_mean_intron_sizes(self, transcripts, exons):
        '''
        For a set of transcripts, calculate the mean intron size for each one.
        '''
        mean_intron_sizes = {}
        for i in self.names:
            #infer total amount of intronic sequence by subtracting the length of
            #exonic sequence from the length of transcript sequence
            transcript_length = transcripts[i][3] - transcripts[i][2] + 1
            exonic_length = sum([(j[3] - j[2] + 1) for j in exons[i]])
            intronic_length = transcript_length - exonic_length
            #infer mean intron size by dividing by the number of introns
            if len(exons[i]) > 1:
                mean_intron_sizes[i] = intronic_length/(len(exons[i]) - 1)
                #sanity check
                if mean_intron_sizes[i] < 0:
                    print("Returned negative mean intron size!")
                    print(exons[i])
                    print(transcripts[i])
                    sys.exit()
            elif len(exons[i]) == 1:
                mean_intron_sizes[i] = 0
            else:
                mean_intron_sizes[i] = None
        return(mean_intron_sizes)

    def get_singletons(self):
        '''
        Get the IDs of transcripts that don't belong to families.
        '''
        flat_families = flatten(list(self.families.values()))
        singletons = [i for i in self.names if i not in flat_families]
        return(singletons)

    def get_start_codons(self):
        '''
        Get the start codon features associated to a data set.
        '''
        start_codon_dict = {}
        for i in self.names:
            start_codon_dict[i] = []
        for i in range((len(self.features)-1),-1,-1):
            if self.features[i][1] == "start_codon":
                start_codon_dict[self.features[i][4]].append(self.features[i])
        return(start_codon_dict)

    def get_stop_codons(self):
        '''
        Get the stop codon features associated to a data set.
        '''
        stop_codon_dict = {}
        for i in self.names:
            stop_codon_dict[i] = []
        for i in range((len(self.features)-1),-1,-1):
            if self.features[i][1] == "stop_codon":
                stop_codon_dict[self.features[i][4]].append(self.features[i])
        return(stop_codon_dict)

    def get_transcripts(self, obligatory_coords = True):
        '''
        Get transcript features associated to the data set.
        '''
        transcript_dict = {}
        for i in range((len(self.features)-1),-1,-1):
            if self.features[i][1] == "transcript":
                transcript_dict[self.features[i][4]] = self.features[i]
        if obligatory_coords:
            if len(transcript_dict.keys()) != len(self.names):
                print("Not all transcript identifiers have associated transcript coordinates!")
                sys.exit()
        return(transcript_dict)

    def get_UTRs(self, CDS):
        '''
        Get UTR features associated to the data set.
        '''
        UTRs_dict = {}
        for i in self.names:
            UTRs_dict[i] = {5: [], 3: []}
        #determine if it is a 5' or a 3' UTR and store them separately
        for i in self.features:
            if i[1] == "UTR":
                if i[6] == "+":
                    if CDS[i[4]][0][0][2] > i[3]:
                        UTRs_dict[i[4]][5].append(i)
                    elif CDS[i[4]][-1][0][3] < i[2]:
                        UTRs_dict[i[4]][3].append(i)
                    else:
                        print("Nonsensical UTR coordinates!")
                        sys.exit()
                if i[6] == "-":
                    if CDS[i[4]][0][0][3] < i[2]:
                        UTRs_dict[i[4]][5].append(i)
                    elif CDS[i[4]][-1][0][2] > i[3]:
                        UTRs_dict[i[4]][3].append(i)
                    else:
                        print("Nonsensical UTR coordinates!")
                        sys.exit()                        
        return(UTRs_dict)

    def get_UTRs_new(self, exons, CDS):
        '''
        Get UTRs for your dataset if the genome annotations don't explicitly contain UTR features.
        '''
        UTRs = {}
        for trans in exons:
            if trans in CDS:
                UTRs[trans] = {}
                #check strand
                antisense = False
                if exons[trans][0][6] == "-":
                    antisense = True
                if len(exons[trans]) > 1:
                    if exons[trans][0][2] > exons[trans][1][2]:
                        exons[trans] = list(reversed(exons[trans]))
                        CDS[trans] = list(reversed(CDS[trans]))
                #get exon start and end coordinates
                exon_starts = [i[2] for i in exons[trans]]
                exon_ends = [i[3] for i in exons[trans]]
                #check where the CDS starts and ends
                CDS_start = CDS[trans][0][0][2]
                CDS_end = CDS[trans][-1][0][3]
                upstream = []
                downstream = []
                #find in which exon the CDS starts and format the corresponding UTR element
                rank = 0
                while CDS_start > exon_starts[rank]:
                    template = exons[trans][rank].copy()
                    template[1] = "UTR"
                    if exon_ends[rank] < CDS_start:
                        upstream.append(template)
                    else:
                        template[3] = CDS_start - 1
                        upstream.append(template)
                    rank = rank + 1
                    if rank >= len(exon_starts):
                        break
                #find in which exon the CDS ends and format the corresponding UTR element
                rank = -1
                while CDS_end < exon_ends[rank]:
                    template = exons[trans][rank].copy()
                    template[1] = "UTR"
                    if exon_starts[rank] > CDS_end:
                        downstream.append(template)
                    else:
                        template[2] = CDS_end + 1
                        downstream.append(template)
                    rank = rank - 1
                    if -rank > len(exon_starts):
                        break
                #set the upstream and downstream UTR elements as either 3' or 5' depending on strand
                if antisense:
                    UTRs[trans][5] = downstream
                    UTRs[trans][3] = list(reversed(upstream))
                else:
                    UTRs[trans][5] = upstream
                    UTRs[trans][3] = list(reversed(downstream))
        return(UTRs)
       
    def load_sequences(self, feature, file = None):
        '''
        Load the sequences corresponding to a set of features.
        '''
        if file:
            names, sequences = rw.read_fasta(file)
        else:
            #default
            names, sequences = rw.read_fasta("{0}_{1}_{2}.fasta".format(self.features_file_name[:-4], self.dataset, feature))
        feature_dict = {}
        name_pattern = re.compile("E[A-Z0-9]*(?=_)")
        #store sequences in dictionary
        for i in self.names:
            feature_dict[i] = []
        for i,j in enumerate(names):
            current_name = re.findall(name_pattern, j)
            current_name = current_name[0]
            feature_dict[current_name].append(sequences[i])
        return(feature_dict)

    def map_from_regions_to_exons(self, bed_record, exons):
        '''
        Take a bed-record and a list of 1-based exon coordinates from the same
        transcript and figure out which exon the bed record region belongs to.
        '''
        if exons[0][0] != bed_record[0]:
            print("Chromosome IDs don't match up!")
            print(exons[0][0])
            print(bed_record[0])
            raise Exception
        elif exons[0][6] != bed_record[5]:
            print("Strands don't match up!")
            print(exons[0][6])
            print(bed_record[5])
            raise Exception
        #convert to base 1
        bed_start = int(bed_record[1]) + 1
        bed_end = int(bed_record[2])
        matches = []
        for pos, exon in enumerate(exons):
            if bed_end > exon[3]:
                pass
            elif bed_start < exon[2]:
                pass
            else:
                matches.append(pos)
        if len(matches) == 0:
            return(None)
        elif len(matches) > 1:
            print("The bed record matches to more than one exon!")
            print(bed_record)
            print(exons)
            raise Exception
        else:
            return(matches[0])      

    def pick_random_members(self, seed = None):
        '''
        Pick a random member from each family.
        '''
        #so you could fix which genes you pick
        if seed:
            random.seed(a = seed)
        picked = []
        flat_families = flatten(list(self.families.values()))
        #genes that don't belong to any of the families go directly into the output list
        for i in self.names:
            if i not in flat_families:
                picked.append(i)
        #get a random gene from each family
        for i in self.families:
            picked.append(random.choice(self.families[i]))
        expected_size = len(self.names) - len(flat_families) + len(self.families)
        #sanity check
        if len(picked) != expected_size:
            print("Problem picking random members!")
            print("Expected {0}, got {1}!".format(expected_size, len(picked)))
            sys.exit()
        random.seed(a = None)
        return(picked)

    def pick_shortest_pc_trans(self, gene_name_dict, CDS):
        '''
        Pick the transcript with the fewest number of exons from each family.
        '''
        picked_transcripts = []
        for i in gene_name_dict:
            current_CDS = {}
            for j in gene_name_dict[i]:
                current_CDS[j] = CDS[j]
            current_pc_trans = [j for j in current_CDS if current_CDS[j]]
            if not current_pc_trans:
                pass
            elif len(current_pc_trans) == 1:
                picked_transcripts.append(current_pc_trans[0])
            else:
                current_pc_numbers = np.array([len(current_CDS[j]) for j in current_pc_trans])
                shortest_trans = current_pc_trans[np.nonzero(current_pc_numbers == np.min(current_pc_numbers))[0][0]]
                picked_transcripts.append(shortest_trans)
        return(picked_transcripts)

    def set_dataset(self, dataset_name, input_list = None, verbose = True):
        '''
        Load an existing dataset from file.
        '''
        #contains those features from a GTF that are relevant to the current dataset.
        #filtering a GTF is slow, which is why it's good to have stored the relevant features.
        dataset_file_name = "{0}_{1}_dataset_features.bed".format(self.features_file_name[:-4],dataset_name)
        try:
            self.features = rw.read_many_fields(dataset_file_name, "\t")
            self.features = [[i[0], i[1], int(i[2]), int(i[3]), i[4], i[5], i[6], i[7]] for i in self.features[1:]]
            self.dataset = dataset_name
            self.dataset_file_name = "{0}_{1}_dataset_features.bed".format(self.features_file_name[:-4],dataset_name)
            self.dataset_file_name_full = "{0}/{1}".format(self.current_dir,self.dataset_file_name)
            if input_list:
                self.names = input_list
            else:
                try:
                    self.names = rw.read_names("{0}_folder/{0}_trans_identifiers_wo_low_omega.txt".format(dataset_name))
                except FileNotFoundError:
                    names = [i[4] for i in self.features]
                    self.names = list(set(names))
            self.dataset_components = [self.dataset for i in self.names]
            if verbose:
                print("Dataset has been set to {0}.".format(dataset_name))
        except FileNotFoundError:
            if verbose:
                print("Dataset {0} does not exist!".format(dataset_name))
            else:
                raise FileNotFoundError

    def trans_per_gene(self, gene_name_dict):
        '''
        Randomly pick one transcript from each gene.
        '''
        picked = []
        for gene in gene_name_dict:
            to_add = random.choice(gene_name_dict[gene])
            picked.append(to_add[4])
        return(picked)

    def write_CDS(self, coords, file = None, input_list = None):
        '''
        Write the CDS sequences from a dataset to FASTA file.
        '''
        if not file:
            file = "{0}_{1}_CDS.fasta".format(self.features_file_name[:-4], self.dataset)
        output_file = open(file, "w")
        if not input_list:
            input_list = list(coords.keys())
        for i in input_list:
            for j in range(len(coords[i])):
                self.write_sequence(coords[i][j][0], "{0}_CDS_{1}".format(i, j), output_file, impose_strand = True)
        output_file.close()

    def write_full_CDS(self, coords, file = None, input_list = None, check_ORF = True, bare_name = False, gene_name = False, PTC_check = False):
        '''
        Take a set of coordinates containing the CDS of a given transcript, get the corresponding
        sequence (concatenated) and write it to file. If input_list, only do it for those CDS specified in the list.
        '''
        stop_codon_dict = self.get_stop_codons()
        if not file:
            file = "{0}_{1}_full_CDS.fasta".format(self.features_file_name[:-4], self.dataset)
        output_file = open(file, "w")
        if not input_list:
            input_list = list(coords.keys())
        to_write = []
        for i in input_list:
            #Ensembl considers that the stop codon is not part of the CDS, except if a stop codon is
            #split in two between two exons, in which case the 3' chunk will be labelled both as CDS and as stop.
            #These have to be filtered out.
            current_coords = [coords[i][j][0] for j in range(len(coords[i]))]
            current_stop_coords = stop_codon_dict[i]
            current_stop_coords_loc_only = [[j[2],j[3]] for j in current_stop_coords]
            current_coords = [j for j in current_coords if [j[2],j[3]] not in current_stop_coords_loc_only]
            if current_coords[0][6] == "-": 
                current_stop_coords = sort_coords(current_stop_coords, 2, reverse = True)
            else:
                current_stop_coords = sort_coords(current_stop_coords, 2, reverse = False)
            try:
                #you need a list in case the stop codon is split in half and there are therefore two stop codon features for the transcript.
                append_list = [get_sequence(j, self.genome, impose_strand = True) for j in current_stop_coords]
            except KeyError:
                append_list = []
                print(current_coords)
            append_string = "".join(append_list)
            if gene_name:
                current_name = coords[i][0][0][5]
            else:
                current_name = i
            if bare_name:
                self.write_sequence(current_coords, current_name, output_file, append_string = append_string, impose_strand = True, check_ORF = check_ORF, PTC_check = PTC_check)
            else:
                self.write_sequence(current_coords, "{0}_full_CDS".format(current_name), output_file, append_string = append_string, impose_strand = True, check_ORF = check_ORF, PTC_check = PTC_check)
        output_file.close()       
        
    def write_sequence(self, coords, name, file, impose_strand = True, check_ORF = False, append_string = None, PTC_check = False):
        '''
        Get the sequence at coords and write it to pre-existing file file. If impose_strand, return reverse complement if
        the feature is on the - strand. If check_ORF, verify that the returned sequence is a multiple of 3 long,
        begins with a start codon and ends with a stop codon. If append_string, append a particular string to the sequence.
        coords can be either a flat list giving the coordinates of one feature or a list of lists giving the coordinates of many features.
        In the latter case, the sequence will be concatenated.
        '''
        #to avoid circular import
        from conservation import check_ORF_integrity
        sequence = get_sequence(coords, self.genome, impose_strand)
        if sequence == None:
            pass
        else:
            if append_string:
                sequence = "".join([sequence, append_string])
            if check_ORF:
                ORF_check = check_ORF_integrity(sequence, PTC_check = PTC_check)
                if not ORF_check[0]:
                    pass
                else:
                    if file:
                        file.write(">{0}\n".format(name))
                        file.write("{0}\n".format(sequence))
                    else:
                        return(sequence)
            else:
                if file:
                    file.write(">{0}\n".format(name))
                    file.write("{0}\n".format(sequence))
                else:
                    return(sequence)

class Feature_Subset(Feature_Set):

    def __init__(self, parent_set, subset_list):
        '''
        Take the Feature_Set parent_set and create a similar object that only has the features corresponding to the identifiers in subset_list.
        '''
        Feature_Set.__init__(self, parent_set.features_file_name, parent_set.genome)
        self.names = subset_list
        self.dataset = parent_set.dataset
        self.features = [i for i in parent_set.features if i[4] in subset_list]
        self.genome = parent_set.genome
        try:
            self.families = parent_set.families
        except AttributeError:
            pass

    def create_new_features_file(self, output_file_name):
        '''
        Get a features file and filter it to only keep the transcripts in the Feature_Subset.
        '''
        regex = "\|".join(self.names)
        regex = regex + "\|#"
        run_process(["grep", regex], file_for_input = self.features_file_name, file_for_output = output_file_name)
        self.features_file_name = output_file_name

    def pick_random_members(self):
        '''
        Return a list that has all the singleton identifiers and a random member from each family.
        Because this is a Feature_Subset method, it checks that the family contains members of the subset first.
        '''
        picked = []
        flat_families = flatten(list(self.families.values()))
        for i in self.names:
            if i not in flat_families:
                picked.append(i)
        for i in self.families:
            remaining_members = [j for j in self.families[i] if j in self.names]
            if remaining_members:
                picked.append(random.choice(remaining_members))
        return(picked)

def add_trans_IDs_to_bed(bed_file_name, transcripts, output_file_name, two_strands = False):
    '''
    Annotate a BED file to specify the ID of the overlapping transcript.
    '''
    file_prefix = bed_file_name[:-4]
    features_bed_file_name = "temp_bed_file{0}.bed".format(random.random())
    unsorted_bed_file_name = "{0}_unsorted.bed".format(features_bed_file_name[:-4])
    write_features_to_bed(transcripts, unsorted_bed_file_name)
    run_process(["sort-bed", unsorted_bed_file_name], file_for_output = features_bed_file_name)
    if two_strands:
        separate_strands(features_bed_file_name, features_bed_file_name[:-4], 6)
        pos_file_name = "{0}_pos.bed".format(features_bed_file_name[:-4])
        neg_file_name = "{0}_neg.bed".format(features_bed_file_name[:-4])
    with open(bed_file_name) as input_file, open(output_file_name, "w") as output_file:
        bed_reader = csv.reader(input_file, delimiter = "\t")
        bed_writer = csv.writer(output_file, delimiter = "\t")
        for i in bed_reader:
            temp_bed_file_name = "temp_bed_file{0}.bed".format(random.random())
            rw.write_to_csv([i], temp_bed_file_name, "\t")
            if two_strands:
                if i[5] == "+":
                    bedtools_output = run_bedops(pos_file_name, temp_bed_file_name, chrom = i[0])
                else:
                    bedtools_output = run_bedops(neg_file_name, temp_bed_file_name, chrom = i[0])
            else:
                bedtools_output = run_bedops(features_bed_file_name, temp_bed_file_name, chrom = i[0])
            if bedtools_output:
                bedtools_output = bedtools_output.splitlines()
                bedtools_output = [j.split("\t") for j in bedtools_output]
                trans_IDs = [j[3] for j in bedtools_output]
                trans_IDs = list(set(trans_IDs))
                if len(trans_IDs) == 1:
                    trans_ID = trans_IDs[0]
                else:
                    trans_ID = random.choice(trans_IDs)
            else:
                trans_ID = "None"
            row_to_write = i.copy()
            try:
                row_to_write[3] = trans_ID
            except IndexError:
                row_to_write.append(trans_ID)
            bed_writer.writerow(row_to_write)
            remove_file(temp_bed_file_name)
    remove_file(features_bed_file_name)
    remove_file(unsorted_bed_file_name)
    if two_strands:
        remove_file(pos_file_name)
        remove_file(neg_file_name)

def bed_from_coords(coords, bed):
    '''
    Convert a set of feature elements to BED format and write to file.
    '''
    with open(bed, "w") as file:
        for coord in coords:
            if coord:
                current_list = [coord[0], coord[2] - 1, coord[3], coord[4], "100", coord[6]]
                current_list = [str(i) for i in current_list]
                file.write("\t".join(current_list))
                file.write("\n")
def bed_lengths(input_data):
    '''
    Calculate the combined length of the features in a BED file.
    '''
    #test whether you have a file name or a list of bed records
    file = False
    if type(input_data) == str:
        input_data = open(input_data)
        file = True
    total_length = 0
    for line in input_data:
        if file:
            line = line.split("\t")
        total_length = total_length + (int(line[2]) - int(line[1]))
    if file:
        input_data.close()
    return(total_length)

def bed_to_CDS_indices(bed_record, CDS, check_density = False, sequence = None, motifs = None, motif_lengths = None, mismatch_warning_only = False):
    '''
    Given CDS coordinates and a set of overlapping BED coordinates,
    convert the absolute BED coordinates into relative coordinates
    specifying position in the CDS (base 0).
    '''
    #remove phase information
    CDS = [i[0] for i in CDS]
    #convert to base 1
    hit_start = int(bed_record[1]) + 1
    hit_end = int(bed_record[2])
    #figure out which CDS region the feature maps to
    CDS_match = [i for i in range(len(CDS)) if CDS[i][2] <= hit_start and CDS[i][3] >= hit_end]
    if len(CDS_match) != 1:
        print("Bed file record and CDS coordinates don't match up!")
        print(bed_record)
        print(CDS)
        if not mismatch_warning_only:
            raise Exception
        return(["error"])
    CDS_match = CDS_match[0]
    #get cumulative length of CDS chunks up to relevant chunk
    cum_length = int(np.sum(np.array([i[3] - i[2] + 1 for i in CDS[:CDS_match]])))
    #convert to relative coordinates
    if CDS[0][6] == "+":
        relative_hit_start = cum_length + (hit_start - CDS[CDS_match][2])
    elif CDS[0][6] == "-":
        relative_hit_start = cum_length + (CDS[CDS_match][3] - hit_end)
    indices = list(range(relative_hit_start, relative_hit_start + hit_end - hit_start + 1))
    #if the BED features are meant to represent clusters of motif hits,
    #you can check that the correpsonding CDS regions have a motif density of 1
    #because if they don't, you've gone wrong somewhere
    if check_density:
        test_sequence = "".join([sequence[i] for i in indices])
        test_dens = nc.get_motif_set_density(motifs, motif_lengths, test_sequence, simulants = None, concat = False, n_sim = False)
        print(test_dens[0])
        print(bed_record[-1])
        if test_dens[0] != 1.0 or len(test_dens[1]) != len(indices):
            print("Problem with motif hit positions!")
            print(bed_record)
            print(motifs)
            print(test_sequence)
            print(sequence)
            print(test_dens)
            raise Exception
    return(indices)

def bed_to_feature(bed_record, feature_type, gene_id = None, gene_description = None):
    '''
    Convert a bed record to a home-spun feature.
    '''
    if not gene_id:
        gene_id = "foo"
    if not gene_description:
        gene_description = "foo"
    feature = [bed_record[0], feature_type, int(bed_record[1]) + 1, int(bed_record[2]), bed_record[3], gene_id, bed_record[5], gene_description]
    return(feature)

def CDS_to_bed_mapping(bed_record, CDS):
    '''
    Given a bed record and (flat) CDS features, generate a hash with the mappings from CDS positions to relative positions in the bed record.
    '''
    if CDS[0][0] != bed_record[0]:
        print("Chromosomes don't match!")
        print(bed_record)
        print(CDS)
        raise Exception
    if CDS[0][6] != bed_record[5]:
        print("Strands don't match!")
        print(bed_record)
        print(CDS)
        raise Exception
    bed_range = list(range(int(bed_record[1]), int(bed_record[2])))
    exon_ranges = [list(range(i[2] - 1, i[3])) for i in CDS]
    exon_ranges = sorted(flatten(exon_ranges))
    if bed_record[5] == "-":
        exon_ranges = list(reversed(exon_ranges))
        bed_range = list(reversed(bed_range))
    output_dict = {}
    for pos, site in enumerate(exon_ranges):
        if site not in bed_range:
            output_dict[pos] = None
        else:
            output_dict[pos] = bed_range.index(site)
    return(output_dict)

def convert_coords(input_bed, output_bed, assembly1, assembly2):
    '''
    Convert the coordinates in a bed file to those from another ssembly using CrossMap.
    '''
    cwd = os.getcwd()
    user = re.search("(?<=/Users/)\w*(?=/)", cwd)
    user = user.group(0)
    os.chdir("/Users/{0}/Documents/Software/CrossMap-0.2.2/bin".format(user))
    #because the second assembly starts with a capital letter in the chain file names
    assembly2 = list(assembly2)
    assembly2[0] = assembly2[0].upper()
    assembly2 = "".join(assembly2)
    run_process(["python", "CrossMap.py", "bed", "../data/{0}To{1}.over.chain.gz".format(assembly1, assembly2), "../../../Scripts_and_data/{0}".format(input_bed), "../../../Scripts_and_data/{0}".format(output_bed)])
    os.chdir(cwd)

def convert_pos_to_bed(positions, bed_data):
    '''
    Given a feature from a bed file and contiguous relative 0-based coordinates within the feature, convert coordinates to bed format.
    '''
    result = bed_data.copy()
    #check strand
    if bed_data[5] == "+":
        reverse = False
    elif bed_data[5] == "-":
        reverse = True
    else:
        print("Invalid strand information!")
        print(bed_data)
        raise Exception
    if reverse:
        end = int(bed_data[2])
        start_pos = end - 1 - positions[-1]
        end_pos = end - positions[0]
    else:
        start = int(bed_data[1])
        start_pos = start + positions[0]
        end_pos = start + positions[-1] + 1
    result[1] = start_pos
    result[2] = end_pos
    return(result)

def convert_to_relative_coordinates(start_coord, end_coord, bed_data):
    '''Takes the start and end coordinates of a feature (in 1-based chromosomal coordinates)
    and bed data as a list of lists (in 0-based chromosomal coordinates) and returns a
    list of ranges that indicate where the intervals in the bed file map in the feature
    (in 0-based Python coordinates, with the feature starting at 0).'''
    ranges = []
    length = end_coord - start_coord + 1
    for i in bed_data:
        current_start = int(i[1]) - start_coord + 1
        if current_start < 0:
            current_start = 0
        current_end = int(i[2]) - start_coord + 1
        if current_end > length:
            current_end = length
        ranges.append(range(current_start, current_end))
    return(ranges)

def coords_from_bed(bed, feature_type):
    '''
    Takes a bed file and reads in the coordinates as features.
    '''
    coords = []
    with open(bed) as file:
        for line in file:
            if line:
                line = line.split("\t")
                chrom = line[0].lstrip("chr")
                coords.append([chrom, feature_type, int(line[1]) + 1, int(line[2]), line[3], ".", line[5].rstrip("\n"), "."])
    return(coords)

def fasta_from_intervals(bed_file, fasta_file, genome, force_strand = True, names = False):
    '''
    Takes a bed file and creates a fasta file with the corresponding sequences.
    If names == False, the fasta record names will be generated from the sequence coordinates.
    If names == True, the fasta name will correspond to whatever is in the 'name' field of the bed file
    '''
    genome_fasta = "Genomes/{0}/{0}.fa".format(genome)
    bedtools_args = ["bedtools", "getfasta", "-s", "-fi", genome_fasta, "-bed", bed_file, "-fo", fasta_file]
    #the -s is for strand
    if not force_strand:
        del bedtools_args[2]
    if names:
        bedtools_args.append("-name")
    run_process(bedtools_args)
    names, seqs = rw.read_fasta(fasta_file)
    seqs = [i.upper() for i in seqs]
    rw.write_to_fasta(names, seqs, fasta_file)

def filter_features(file_name,input_list,start,stop,gene_pattern,transcript_pattern,gene_name_pattern, filter_trans, input_type):
    '''
    Read the file file_name between bytes start and stop. Keep only those features that correspond to
    transcript IDs in input_list.
    '''
    with open(file_name) as input_file:
        input_file.seek(start)
        lines = input_file.readlines(stop - start - 1)
        to_keep = []
        counter = 0
        if input_type == "gene":
            temp_transcript_pattern = transcript_pattern
            temp_gene_pattern = gene_pattern
            transcript_pattern = temp_gene_pattern
            gene_pattern = temp_transcript_pattern
        for i in lines:
            counter = counter + 1
            i = i.split("\t")
            text_column = i[8]
            match_obj = re.search(transcript_pattern, text_column)
            try:
                current_id = match_obj.group(0)
                if filter_trans:
                    go = current_id in input_list
                else:
                    go = True
                if go:
                    match_obj = re.search(gene_pattern, text_column)
                    try:
                        current_gene_ID = match_obj.group(0)
                        match_obj = re.search(gene_name_pattern, text_column)
                        try:
                            current_gene_name = match_obj.group(0)
                            if "\"" in current_gene_name:
                                print("Error extracting gene names!")
                                print(current_gene_name)
                                sys.exit()
                        except AttributeError:
                            current_gene_name = "no_gene_name"
                            print(text_column)
                        if input_type == "gene":
                            to_keep.append([i[0],i[2],int(i[3]),int(i[4]),current_gene_ID,current_id,i[6],current_gene_name])
                        else:
                            to_keep.append([i[0],i[2],int(i[3]),int(i[4]),current_id,current_gene_ID,i[6],current_gene_name])
                    except AttributeError:
                        pass
            except AttributeError:
                pass
    return(to_keep)

def get_GO_terms(gene_names, obo_file_name, go_file_name, pool = False):
    '''
    Take a list of HGNC gene names and return a set of GO annotations for each.
    '''
    annotations_dict = {i: [] for i in gene_names}
    obo = obo_parser.GODag(obo_file_name)

    with open(go_file_name) as go_file:
        for line in go_file:
            line = line.split("\t")
            #comment lines
            if line[0][0] != "!":
                gene_name = line[2]
                if gene_name in gene_names:
                    GO = line[4]
                    annotation = obo[GO].name
                    annotations_dict[gene_name].append(annotation)

    #uniquify the annotations for each gene
    annotations_dict = {i: list(set(annotations_dict[i])) for i in annotations_dict}

    if not pool:
        return(annotations_dict)
    else:
        annotations_list = list(annotations_dict.values())
        annotations_list = flatten(annotations_list)
        return(annotations_list)
                
def get_introns_GTF(input_file_name, output_file_name, metadata = True):
    '''
    Take a GTF features file and create a GTF file that has the coordinates of the introns.
    '''
    temp_exons_file_name = "temp_data/temp_exons_file{0}.gtf".format(random.random())
    temp_transcripts_file_name = "temp_data/temp_transcripts_file{0}.gtf".format(random.random())
    temp_exons_file_name_full = "{0}/{1}".format(os.getcwd(),temp_exons_file_name)
    temp_transcripts_file_name_full = "{0}/{1}".format(os.getcwd(),temp_transcripts_file_name)
    temp_transcripts_file = open(temp_transcripts_file_name, "w")
    temp_exons_file = open(temp_exons_file_name, "w")
    temp_transcripts_writer = csv.writer(temp_transcripts_file, delimiter = "\t")
    temp_exons_writer = csv.writer(temp_exons_file, delimiter = "\t")
    input_file = open(input_file_name)
    input_reader = csv.reader(input_file, delimiter = "\t")
    meta_data = []
    for i in range(5):
        meta_data.append(next(input_reader)[0])
    for i in input_reader:
        try:
            if i[2] == "exon":
                temp_exons_writer.writerow(i)
            elif i[2] == "transcript":
                temp_transcripts_writer.writerow(i)
        except IndexError:
            print(i)
            pass
    input_file.close()
    temp_exons_file.close()
    temp_transcripts_file.close()
    #the "-s" flag means that the exon and the transcript have to be on the same strand.
    bedtools_output = run_process(["/usr/local/bin/subtractBed", "-a", temp_transcripts_file_name_full, "-b", temp_exons_file_name_full, "-s"])
    #to put back the metadata that bedtools gets rid of
    meta_data = "\n".join(meta_data)
    if metadata:
        bedtools_output = meta_data + "\n" + bedtools_output
    sed_output = run_process(["sed", "s/transcript/intron/"], input_to_pipe = bedtools_output)
    sed_output2 = run_process(["sed", "s/\"(\")/\1/"], input_to_pipe = bedtools_output)
    rw.write_all(sed_output, output_file_name)
    output_data = rw.read_many_fields(output_file_name, delimiter = "\t")
    for i in range(5, len(output_data)):
        output_data[i][3] = int(output_data[i][3]) + 1
    rw.write_to_csv(output_data, output_file_name, delimiter = "\t")
    os.remove(temp_exons_file_name)
    os.remove(temp_transcripts_file_name)

def get_sequence(coords, genome, impose_strand = False, bed_input = False):
    '''
    Get the sequence corresponding to the 1-based coords of a feature from a genome sequence.
    If a list of features is given, the resulting sequences will be concatenated in the order in which they appear
    in the list (reversed order if impose_strand is True and the feature is on the - strand).
    OPTIONS
    impose_strand: if True, the reverse complement of the genome sequence will be returned for features on the - strand.
    False by default.
    '''
    file_name = "Genomes/{0}/{0}.fa".format(genome)
    genome_seq = Fasta("Genomes/{0}/{0}.fa".format(genome))
    if bed_input:
        strand_col = 5
    else:
        strand_col = 6
    #check whether only a single feature or a list of features was supplied. Convert to list if it's the former.
    if type(coords[0]) == str:
        coords = [coords]
    complete_sequence = []
    if impose_strand and coords[0][strand_col] == "-":
        coords = list(reversed(coords))
    for i in coords:
        chr_name = i[0]
        #pyfaidx works with 0-based coordinates
        try:
            if bed_input:
                sequence = genome_seq[chr_name.lstrip("chr")][(int(i[1])):(int(i[2]))]
            else:
                sequence = genome_seq[chr_name][(i[2]-1):(i[3])]
        except KeyError:
            print("{0} not in genome fasta!".format(chr_name))
            return(None)
        complete_sequence.append(str(sequence).upper())
    sequence = "".join(complete_sequence)
    genome_seq.close()
    if impose_strand:
        if coords[0][strand_col] == "-":
            sequence = Seq(sequence, IUPAC.unambiguous_dna)
            sequence = sequence.reverse_complement()
            sequence = str(sequence)
    return(sequence)

def intersect_bed(input_list, bed_file, overlap = False, write_both = False, sort = False,
                  force_strand = False, modify_chr_ids = False, no_name_check = False, no_dups = True, chrom = None, use_bedops = False, bed_input = False):
    '''
    Use bedtools/bedops to intersect coordinates from a 1-based features list with a 0-based bedfile.
    Return those features in the input list that overlap with coordinates in the bed file.
    OPTIONS
    overlap: minimum overlap required as a fraction of the features in the input list
    write_both: if True, return also the lines in the bed file that overlap the features in the input list.
    False by default.
    no_name_check: if set to False, chromosome names aren't checked for consistency between files. Only set
    to True when you're sure you know what you're doing.
    no_dups: keeps those entries in the input list that have any overlaps to elements in the bed file
    without duplicating input_list features in the case of multiple overlaps.
    see intersect_bed_return_bed for other options.
    bed_input: input_list is a list of bed-records (base 0 ) rather than features (base 1)
    '''
    temp_file_name = "temp_data/temp_bed_file{0}.bed".format(random.random())
    temp_file_name_full = "{0}/{1}".format(os.getcwd(),temp_file_name)
    bed_file_name_full = "{0}/{1}".format(os.getcwd(),bed_file)
    if not bed_input:
        if modify_chr_ids:
            input_list = [[modify_chr(i[0]), i[2] - 1, i[3], i[4], ".", i[6]] for i in input_list]
        else:
            input_list = [[i[0], i[2] - 1, i[3], i[4], ".", i[6]] for i in input_list]
    rw.write_to_csv(input_list, temp_file_name, delimiter = "\t")
    if use_bedops:
        bedtools_output = run_bedops(temp_file_name_full, bed_file_name_full, force_strand, write_both, chrom, overlap, sort)
    else:
        bedtools_output = run_bedtools(temp_file_name_full, bed_file_name_full, force_strand, write_both, chrom, overlap, sort, no_name_check, no_dups)
    os.remove(temp_file_name)
    bedtools_output = bedtools_output.splitlines()
    bedtools_output = [i.split("\t") for i in bedtools_output]
    if write_both:
        bedtools_output = [[i[0], int(i[1]) + 1, int(i[2]), i[3], i[5], i[6:]] for i in bedtools_output]
    else:
        bedtools_output = [[i[0], int(i[1]) + 1, int(i[2]), i[3], i[5]] for i in bedtools_output]
    return(bedtools_output)

def intersect_bed_return_bed(bed_file, input_list, use_bedops = False, overlap = False, write_both = False, sort = False, output_file = None,
                             force_strand = False, modify_chr_ids = False, no_name_check = False, no_dups = True, chrom = None, bed_input = False, intersect = False):
    '''
    Use bedtools/bedops to intersect coordinates from a 1-based features list with a 0-based bedfile.
    Return those lines in the bed file that overlap with features in the features list.
    OPTIONS
    overlap: minimum overlap required as a fraction of the clusters in the bed file.
    write_both: if True, return also the features that overlap the clusters in the bed file (only
    valid when using bedtools).
    False by default.
    force_strand: check that the feature and the bed interval are on the same strand (only valid with bedtools)
    no_name_check: set to False so that chromosome names wouldn't be checked for consistency (only valid with bedtools)
    chrom: search only on a specific chromosome (only valid with bedops).
    see intersect_bed for other options
    '''
    temp_file_name = "temp_data/temp_bed_file{0}.bed".format(random.random())
    temp_file_name_full = "{0}/{1}".format(os.getcwd(), temp_file_name)
    bed_file_name_full = "{0}/{1}".format(os.getcwd(), bed_file)
    if not bed_input:
        if modify_chr_ids:
            input_list = [[modify_chr(i[0]), i[2] - 1, i[3], i[4], ".", i[6]] for i in input_list]
        else:
            input_list = [[i[0], i[2] - 1, i[3], i[4], ".", i[6]] for i in input_list]
    rw.write_to_csv(input_list, temp_file_name, delimiter = "\t")
    if output_file:
        temp_file_name2 = "temp_data/IBRB_temp_bed_file{0}.bed".format(random.random())
        temp_file_name_full2 = "{0}/{1}".format(os.getcwd(), temp_file_name2)
    else:
        temp_file_name_full2 = None
    if use_bedops:
        bedtools_output = run_bedops(bed_file_name_full, temp_file_name_full, force_strand, write_both, chrom, overlap, sort, output_file = temp_file_name_full2, intersect = intersect)
    else:
        bedtools_output = run_bedtools(bed_file_name_full, temp_file_name_full, force_strand, write_both, chrom, overlap, sort, no_name_check, no_dups, output_file = temp_file_name_full2, intersect = intersect)
    os.remove(temp_file_name)
    if output_file:
        run_process(["mv", temp_file_name2, output_file])
        pass
    else:
        bedtools_output = bedtools_output.splitlines()
        bedtools_output = [i.split("\t") for i in bedtools_output]
    return(bedtools_output)

def map_relative_to_feature(dictionary, CDSs):
    '''
    Given a dictionary of positions in relative CDS coordinates (transcript IDs as keys, position lists as values)
    and a list of lists of CDSs, convert the relative CDS positions to absolute chromosomal coordinates.
    '''
    #prepare output dictionary
    mapped_dictionary = {i: {} for i in dictionary}
    #loop over transcripts
    for trans in dictionary:
        #if any positions were reported for that transcript
        if dictionary[trans]:
            dictionary[trans] = sorted(dictionary[trans])
            #will store length of CDS chunks up to the one that stores the chunk that verlaps with current position
            cumul_length = 0
            #magic to get it to work for both strands
            if CDSs[trans][0][0][6] == "+":
                mult_factor = 1
                start_coord = 2
            else:
                #to account for the fact that on the negative strand, you'll be counting back from the start, not forward
                mult_factor = -1
                #on the negative strand, the exon starts at the end coordinate
                start_coord = 3
            #CDS_pos for keeping track of which CDS exon you're looking at
            CDS_pos = 0
            #loop over positions in dictionary
            for position in dictionary[trans]:
                found = False
                while not found:
                    try:
                        #ignore phase information (hence [0])
                        current_CDS = CDSs[trans][CDS_pos][0]
                        #length of current CDS exon
                        current_length = current_CDS[3] - current_CDS[2] + 1
                        #if the length of the current CDS exon + the total length of all th exons up to it
                        #is greater than the position index, then the position must map to the current exon
                        if (current_length + cumul_length) > position:
                            #convert to absolute coordinates
                            mapped_dictionary[trans][position] = (position * mult_factor) - (cumul_length * mult_factor) + current_CDS[start_coord]
                            found = True
                        else:
                            #if it's not in the current exon, update the cumulative length of exons
                            #and move to the next exon
                            cumul_length = cumul_length + current_length
                            CDS_pos = CDS_pos + 1
                    except IndexError:
                        #this is when the position maps to a stop
                        diff = position - cumul_length
                        if diff < 3:
                            found = True
                        else:
                            #something went wrong
                            print("CDS and position coordinates don't match up!")
                            print(CDSs[trans])
                            print(cumul_length)
                            print(CDS_pos)
                            raise IndexError
    return(mapped_dictionary)

def matches_to_bed(bed_record, matches):
    '''
    Given a set of relative position indices within a BED record,
    convert each contiguous cluster into a BED record.
    '''
    first_cluster_start = [matches[0]]
    last_cluster_end = [matches[-1]]
    #find positions where there is a gap between match nucleotides
    cluster_starts = [j for i, j in enumerate(matches[1:]) if j - matches[i] != 1]
    first_cluster_start.extend(cluster_starts)
    cluster_starts = first_cluster_start
    cluster_ends = [j for i, j in enumerate(matches[:-1]) if matches[i+1] - j != 1]
    cluster_ends.extend(last_cluster_end)
    strand = bed_record[5]
    #convert relative cluster start and end positions into absolute chromosome coordinate ranges
    if strand == "+":
        feature_start = int(bed_record[1])
        cluster_ranges = [(cluster_starts[i] + feature_start, cluster_ends[i] + feature_start + 1) for i in range(len(cluster_starts))]
    else:
        feature_end = int(bed_record[2])
        cluster_ranges = [(feature_end - cluster_ends[i] - 1, feature_end - cluster_starts[i]) for i in range(len(cluster_starts))]
    chrom = bed_record[0]
    name = bed_record[3]
    new_records = [[chrom, int(i[0]), int(i[1]), name, 100, strand] for i in cluster_ranges]
    return(new_records)

def merge_intervals(input_file, output_file, force_strand = True):
    '''
    Use Bedtools to merge two BED files.
    '''
    #have bedtools write output to temp file
    temp_file_name = "temp_data/temp_bed_file{0}.bed".format(random.random())
    bedtools_args = ["mergeBed", "-s", "-c", "4,5,6", "-o", "distinct,distinct,distinct", "-i", input_file]
    if not force_strand:
        del bedtools_args[1]
    run_process(bedtools_args, file_for_output = temp_file_name)
    #read in the temp file
    bed_data = rw.read_many_fields(temp_file_name, "\t")
    #reformat entries and write to output file
    bed_data = [[i[0], i[1], i[2], i[4], i[5], i[3]] for i in bed_data]
    rw.write_to_csv(bed_data, output_file, "\t")
    #delete temp file
    os.remove(temp_file_name)

def modify_chr(chr_id):
    '''
    Take a bare chromosome name and prefix "chr" to it, except if it's one of
    the weird ones.
    '''
    if chr_id[0] not in ["C", "c", "J", "G"]:
        chr_id = "chr{0}".format(chr_id)
    return(chr_id)

def region_indices_to_full_indices(region_indices, location_indices):
    '''
    Given absolute position indices (location_indices) and relative
    indices for a subset of positions,
    convert relative to absolute coordinates.
    '''
    start_pos = location_indices[0]
    full_indices = [i + start_pos for i in region_indices]
    return(full_indices)

def run_bedops(A_file, B_file, force_strand = False, write_both = False, chrom = None, overlap = None, sort = False, output_file = None, intersect = False):
    '''
    Wraps bedops intersect/element-of. See intersect_bed family of functions
    for details on options etc.
    '''
    sorting_temp_file_name = "{0}/temp_data/temp_sort_{1}.bed".format(os.getcwd(), random.random())
    sorting_temp_file_name2 = "{0}/temp_data/temp_sort2_{1}.bed".format(os.getcwd(), random.random())
    if intersect:
        command = "--intersect"
    else:
        command = "--element-of"
    if sort:
        run_process(["sort-bed", A_file], file_for_output = sorting_temp_file_name)
        run_process(["sort-bed", B_file], file_for_output = sorting_temp_file_name2)
        bedops_args = ["bedops", "--chrom", "foo", command, "1", sorting_temp_file_name, sorting_temp_file_name2]
    else:
        bedops_args = ["bedops", "--chrom", "foo", command, "1", A_file, B_file]
    if overlap:
        bedops_args[4] = overlap
    if chrom:
        bedops_args[2] = chrom
    else:
        del bedops_args[1:3]
    if intersect:
        del bedops_args[4]
    if force_strand:
        print("Bedops can't search by strand! Either use bedtools or divide input data by strand!")
        raise Exception
    if write_both:
        print("Bedops can't write both features!")
        raise Exception
    bedops_output = run_process(bedops_args, file_for_output = output_file)
    remove_file(sorting_temp_file_name)
    remove_file(sorting_temp_file_name2)
    return(bedops_output)

def run_bedtools(A_file, B_file, force_strand = False, write_both = False, chrom = None, overlap = None, sort = False, no_name_check = False, no_dups = True, hit_number = False, output_file = None, intersect = False):
    '''
    Wraps bedtools intersectBed. See intersect_bed family of functions
    for details on options etc.
    '''
    if write_both:
        write_option = "-wo"
    elif hit_number:
        write_option = "-c"
    else:
        write_option = "-wa"
    bedtools_args = ["intersectBed", "-a", A_file,"-b", B_file, write_option]
    if overlap:
        bedtools_args.extend(["-f", str(overlap)])
    if force_strand:
        bedtools_args.append("-s")
    if no_name_check:
        bedtools_args.append("-nonamecheck")
    if no_dups:
        bedtools_args.append("-u")
    if chrom:
        print("Bedtools cannot be restricted to a single chromosome. Use bedops!")
        raise Exception
    if sort:
        print("Bedtools is not set up to sort your bed file!")
        raise Exception
    if intersect:
        print("Bedtools has not been set up to take intersections. Either implement it or use bedops!")
    bedtools_output = run_process(bedtools_args, file_for_output = output_file)
    return(bedtools_output)

def separate_strands(input_file, output_file_prefix, strand_column):
    '''
    Given an input BED file, write one output BED file conatining intervals on the positive
    strand and one containing intervals on the negative strand.
    '''
    pos_file_name = "{0}_pos.bed".format(output_file_prefix)
    run_process(["awk", "${0} == \"+\"".format(strand_column)], file_for_input = input_file, file_for_output = pos_file_name)
    neg_file_name = "{0}_neg.bed".format(output_file_prefix)
    run_process(["awk", "${0} == \"-\"".format(strand_column)], file_for_input = input_file, file_for_output = neg_file_name)

def setup(features_file, genome, dataset, families_file = None):
    '''
    Set up a Feature_Set object and attribute families, if required.
    '''
    fs = Feature_Set(features_file, genome)
    fs.set_dataset(dataset)
    if families_file:
        families = rw.read_families(families_file)
        fs.add_families(families)
    return(fs)

def sort_coords(coords_to_sort, index, reverse = False):
    '''
    Sort a list of features based on the coordinate in column 'index'.
    OPTIONS
    reverse: if True, sort the list in descending order. False by default.
    '''
    if reverse:
        sorted_coords = sorted(coords_to_sort, key = lambda x:x[index], reverse = True)
    else:
        sorted_coords = sorted(coords_to_sort, key = lambda x:x[index])
    return(sorted_coords)

def sort_bed(input_file_name, output_file_name):
    '''
    Use bedtools to sort a BED file. A wrapper is needed so you could
    specify the same file as input and output, overwriting the original file.
    '''
    temp_file_name = "temp_data/temp_sorted_bed.bed"
    run_process(["sort-bed", input_file_name], file_for_output = temp_file_name)
    run_process(["mv", temp_file_name, output_file_name])

def trim_sequence_coords(coords, phase):
    '''
    Trim sequence coordinates so the sequence would both start and end with a full codon.
    '''
    if coords[6] == "+":
        strand = "pos"
    elif coords[6] == "-":
        strand = "neg"
    if strand == "pos":
        #starts with full codon so nothing to trim there
        if phase == 0:
            pass
        elif phase == 1:
            coords[2] = coords[2] + 2
        elif phase == 2:
            coords[2] = coords[2] + 1
        else:
            print("Invalid phase information!")
            sys.exit()
        #check if after trimming the start, the resulting sequence has full codons
        #or whether you still need to trim from the end
        seq_length = coords[3] - coords[2] + 1
        if seq_length%3 == 0:
            pass
        elif seq_length%3 == 1:
            coords[3] = coords[3] - 1
        else:
            coords[3] = coords[3] - 2
    #same logic for negative strand
    elif strand == "neg":
        if phase == 0:
            pass
        elif phase == 1:
            coords[3] = coords[3] - 2
        elif phase == 2:
            coords[3] = coords[3] - 1
        else:
            print("Invalid phase information!")
            sys.exit()
        seq_length = coords[3] - coords[2] + 1
        if seq_length%3 == 0:
            pass
        elif seq_length%3 == 1:
            coords[2] = coords[2] + 1
        else:
            coords[2] = coords[2] + 2
    return(coords)

def uniquify_lines(input_file, output_file, sort = False):
    '''
    Uniquify the lines in a file. Also an option to sort first.
    '''
    with open(input_file) as file:
        input_data = file.readlines()
    input_data = list(set(input_data))
    temp_file_name = output_file
    if sort:
        temp_file_name = "temp_data/temp_uniquify.bed"
    with open(temp_file_name, "w") as file:
        for line in input_data:
            file.write(line)
    if sort:
        sort_bed(temp_file_name, output_file)
        os.remove(temp_file_name)
        
def write_features_to_bed(features, bed_file_name, bare = False, modify_chr_ids = False):
    '''
    Take either a feature dictionary or a list of features
    and make a bed file from the coordinates.
    '''
    if type(features) == dict:
        features = list(features.values())
    if type(features[0][0]) == list:
        features = flatten(features)
    if not bare:
        if modify_chr_ids:
            features = [[modify_chr(i[0]), i[2] - 1, i[3], i[4], ".", i[6]] for i in features]
        else:
            features = [[i[0], i[2] - 1, i[3], i[4], ".", i[6]] for i in features]
    else:
        if modify_chr_ids:
            features = [[modify_chr(i[0]), i[2] - 1, i[3], i[4]] for i in features]
        else:
            features = [[i[0], i[2] - 1, i[3], i[4]] for i in features]
    rw.write_to_csv(features, bed_file_name, delimiter = "\t")


        
        

        
